# Supplementary material for: Essential Oils and Cultural Heritage Conservation: Are They Safe, Environmentally Friendly, Sustainable, and Negligibly Toxic?
Source: Gels. 2025 Dec 5;11(12):978. doi: 10.3390/gels11120978 (PMC12733239; doi:10.3390/gels11120978)
Supplement: Supplementary file 1 [file gels-11-00978-s001.zip]

Archive with 1 entries (1 files):
- gels-3928344-supplementary.pdf
